# Supplementary material for: Lipid Production of Schizochytrium sp. HBW10 Isolated from Coastal Waters of Northern China Cultivated in Food Waste Hydrolysate
Source: Microorganisms. 2023 Nov 6;11(11):2714. doi: 10.3390/microorganisms11112714 (PMC10672807; doi:10.3390/microorganisms11112714)
Supplement: Supplementary file 1 [file microorganisms-11-02714-s001.zip]

Archive with 1 entries (1 files):
- microorganisms-2682974-supplementary.pdf
